# Supplementary material for: Comparison of Indexes to Measure Comorbidity Burden and Predict All-Cause Mortality in Rheumatoid Arthritis
Source: J Clin Med. 2021 Nov 22;10(22):5460. doi: 10.3390/jcm10225460 (PMC8618526; doi:10.3390/jcm10225460)
Supplement: Supplementary file 1 [file jcm-10-05460-s001.zip]

Archive with 1 entries (1 files):
- jcm-1442492-supplementary.pdf
